# Supplementary material for: Hypoxia extends lifespan and neurological function in a mouse model of aging
Source: PLoS Biol. 2023 May 23;21(5):e3002117. doi: 10.1371/journal.pbio.3002117 (PMC10204955; doi:10.1371/journal.pbio.3002117)
Supplement: S1 Data — Contains several worksheets with data relevant to the specific figures as indicated: “Survival”–Fig 1A–1C. “Food&WaterIntake”–Fig 1D. “BodyWeights”–Fig 1E and 1F. “Rotarod”–Fig 1G. “Hematocrit”–Fig 1H; “Reticulocytes”–Results section paragraph 5. “RNAseq”–Basic metadata for mice used in RNAseq studies relevant to Figs 2A–2F and S1D. Complete metadata and raw data has been deposited in GEO (GSE219203) and SRA (PRJNA910556). Code can be accessed at https://github.com/MoothaLab/ercc1-mouse-rob. “gammah2xIHC”–S1A Fig; for representative images, S2 Fig. “qPCR”–S1B and S1C Fig. “mtDNA”–Basic metadata for mice used in mtDNA sequencing studies. Complete metadata and raw data has been deposited in GEO (GSE219203) and SRA (PRJNA910556). Code can be accessed at https://github.com/MoothaLab/ercc1-mouse-rob. “westerns”–Basic metadata for mice used in S1E Fig. (XLSX) [file pbio.3002117.s001.xlsx]

## Sheet: Survival
Ercc1 ∆/- Normoxia	Animal ID	SEX	DOB	Date of Death	Age at Death		Ercc1 ∆/- Hypoxia	Animal ID	SEX	DOB	Date of Death	Age at Death
	8115KO	F	2020-10-05	2021-01-26	16.1429			4967	F	2020-05-22	2020-10-21	21.7143
	8134KO	F	2020-10-12	2021-01-29	15.5714			4962	F	2020-05-22	2020-11-13	25
	4943	F	2020-05-25	2020-10-11	19.8571			4963	F	2020-05-22	2020-12-04	28
	4944	F	2020-05-25	2020-07-30	9.42857			8206KO	F	2020-10-18	2021-04-01	23.5714
	4951	F	2020-05-25	2020-07-30	9.42857			8343KO	F	2020-11-09	2021-04-12	22
	6525	F	2020-08-19	2020-11-09	11.7143			3KO	F	2020-11-09	2021-04-05	21
	no tag	F	2021-12-09	2022-05-31	24.7143			3076	F	2022-01-02	2022-08-10	31.4286
	3920	F	2021-11-26	2022-03-02	13.7143			5359	F	2022-02-15	2022-08-22	26.8571
	5256	F	2022-01-24	2022-05-18	16.2857			5360	F	2022-02-15	2022-08-22	26.8571
	5270	F	2022-01-30	2022-06-27	21.1429			6131	M	2020-06-20	2020-12-02	23.5714
	4001	F	2022-02-26	2022-07-15	19.8571			6132	M	2020-06-20	2020-12-03	23.7143
	4002	F	2022-02-26	2022-08-24	25.5714			6136	M	2020-06-20	2020-11-23	22.2857
	6230	M	2020-06-19	2020-10-22	17.8571			8040KO	M	2020-10-07	2021-03-03	21
	6231	M	2020-06-19	2020-08-29	10.1429			8042KO	M	2020-10-07	2021-03-17	23
	6232	M	2020-06-19	2020-08-30	10.2857			8130KO	M	2020-10-13	2021-03-12	21.4286
	8041KO	M	2020-10-07	2021-01-20	15			8204KO	M	2020-10-18	2021-03-26	22.7143
	No tag KO	M	2020-10-24	2020-12-15	7.42857			4KO	M	2020-11-10	2021-05-12	26.1429
	8240KO	M	2020-10-24	2021-02-12	15.8571			5KO	M	2020-11-10	2021-04-29	24.2857
	8492KO	M	2020-11-22	2021-03-26	17.7143			3073	M	2022-01-02	2022-08-02	30.2857
	8493KO	M	2020-11-22	2021-04-16	20.7143			5357	M	2022-02-15	2022-08-22	26.8571
	8495KO	M	2020-11-22	2021-02-26	13.7143
	8484KO	M	2020-11-27	2021-04-16	20
	KO7	M	2021-01-26	2021-04-13	11
	6442	M	2020-08-09	2020-11-13	13.7143
	3923	M	2021-11-26	2022-04-20	20.7143
	5834	M	2022-04-30	2022-08-08	14.2857

## Sheet: Food&WaterIntake
Day	Ercc1 ∆/- Hypoxia Daily Food Intake Total	Ercc1 ∆/- Hypoxia Daily Food Intake Per Mouse	Ercc1 ∆/- Hypoxia Daily Water Intake Total	Ercc1 ∆/- Hypoxia Daily Water Intake Per Mouse	Ercc1 ∆/- Normoxia Daily Food Intake Total	Ercc1 ∆/- Normoxia Daily Food Intake Per Mouse	Ercc1 ∆/- Normoxia Daily Water Intake Total	Ercc1 ∆/- Normoxia Daily Water Intake Per Mouse
Day1	7	2.33333	6	2	8	2.66667	7	2.33333
Day2	9	3	4	1.33333	8	2.66667	6	2
Day3	9	3	5	1.66667	6	2	4	1.33333
Day4	9	3	5	1.66667	6	2	6	2
Day5	9	3	7	2.33333	9	3	7	2.33333
Day6	9	3	6	2	7	2.33333	7	2.33333
Day7	9	3	5	1.66667	8	2.66667	8	2.66667
Day8	9	3	6	2	7	2.33333	7	2.33333
Day9	8	2.66667	5	1.66667	8	2.66667	9	3
Day10	9	3	6	2	9	3	8	2.66667
Day11	9	3	5	1.66667	9	3	7	2.33333
Day12	8	2.66667	7	2.33333	6	2	7	2.33333
Day13	8	2.66667	6	2	7	2.33333	6	2
Day14	9	3	5	1.66667	7	2.33333	9	3
				Notes
				**both groups have 2F, 1M for 14 consecutive days
				Hypoxia group all 3 same age with measurement beginning at day of life 56
				Normoxia group: 1 starting at day of life 56, 2 day 69
Condition	Animal ID	SEX	Date of Birth	Date Hypoxia Begins	Intake monitoring start date
Hypoxia	5154	M	2022-01-05	2022-02-14	2022-03-02
Hypoxia	5155	F	2022-01-05	2022-02-14	2022-03-02
Hypoxia	5156	F	2022-01-05	2022-02-14	2022-03-02
Normoxia	no tag	F	2021-12-09	N/A	2022-02-03
Normoxia	3920	F	2021-11-26	N/A	2022-02-03
Normoxia	3923	M	2021-11-26	N/A	2022-02-03

## Sheet: BodyWeights
Experimental Group	Animal ID	SEX	DOB	Week 4 body weight (g)	5	6	7	8	9	10	11	12	13	14	15	16	17	18	19	20	21	22	23	24	25	26	27	28	29	30
WT Normoxia	8045	F	2020-10-07	22	23	22	22	23	24	25	27	28	28	28	28	x sac 2/1/2021
WT Normoxia	8046	F	2020-10-07	23	23	23	23	25	26	27	30	30	30	30	30	x sac 2/1/2021
WT Normoxia	8133	F	2020-10-12	23	22	22	23	24	25	26	26	27	29	26	26	x sac 2/1/2021
WT Normoxia	8201	F	2020-10-15	21	23	23	24	26	26	28	28	29	29	29	29	x sac 2/1/2021
WT Normoxia	8485	F	2020-11-27	19	20	21	22	21	23	23	24	24	25	25	25	25	25	25	25	x sac 4/16/2021
WT Normoxia	8486	F	2020-11-27	19	20	21	22	21	24	25	25	25	26	27	27	27	28	28	28	x sac 4/16/2021
WT Normoxia	4946	F	2020-05-25	11	12	14	16	18	20	21	21	22	23	23	24	24	24	25	25	25	26	26	26	27	27	27	27	27
WT Normoxia	4947	F	2020-05-25	11	13	15	17	19	19	20	20	21	21	21	23	23	24	24	24	24	25	26	27	28	27	27	27	27
WT Normoxia	4948	F	2020-05-25	10	11	12	15	17	18	19	20	20	22	22	22	22	24	23	25	25	26	27	28	27	27	27	27	27
WT Normoxia	6126	M	2020-06-19	19	22	25	26	28	30	31	32	34	35	36	37	37	37	38	39	39	39	39	39	39
WT Normoxia	6127	M	2020-06-19	20	23	24	25	27	29	30	30	32	34	35	35	36	37	37	38	39	40	40	40	40
WT Normoxia	6129	M	2020-06-19	21	21	23	24	26	27	30	31	33	33	34	35	35	36	37	39	39	39	40	40	40
WT Normoxia	8494	M	2020-11-22	19	20	21	22	23	25	27	29	31	32	33	35	37	38	39	39	39	x sac 4/16/2021
WT Hypoxia	4961	F	2020-05-22	10	11	13	14	16	17	19	18	18	20	19	21	21	23	24	25	25	25	26	27	26	25	26	27	27
WT Hypoxia	4966	F	2020-05-22	9	10	13	15	17	17	17	19	19	20	22	23	22	23	22	25	25	25	24	25	26	27	26	26	26
WT Hypoxia	4968	F	2020-05-22	11	12	13	15	17	18	18	19	20	20	21	22	23	23	24	23	23	24	25	26	26	26	27	26	26
WT Hypoxia	4LRWT	F	2021-01-26	18	19	18	19	19	20	22	25	25	25	25	25	25	25	25	25	25	25	25	25	25	25	25
WT Hypoxia	WT10	F	2021-02-01	16	18	19	19	19	20	21	20	20	20	20	20	20	20	20	20	20	20	20	20	20	20	20
WT Hypoxia	WT11	F	2021-02-01	18	21	22	22	23	23	23	24	24	24	24	24	24	24	24	24	24	24	24	24	24	24	24
WT Hypoxia	WT14	F	2021-02-16	19	20	20	20	25	25	25	25	25	25	25	25	25	25	25	25	25	25	25	25	25	25	25
WT Hypoxia	6133	M	2020-06-20	20	21	22	23	25	28	29	27	29	31	33	35	35	35	35	36	38	38	38	38	38	38	38
WT Hypoxia	6134	M	2020-06-20	19	20	24	24	26	26	28	29	30	32	34	34	34	35	35	37	37	38	39	39	39	39	39
WT Hypoxia	6135	M	2020-06-20	21	22	24	25	27	27	27	30	31	33	33	31	31	32	35	36	38	38	39	39	39	39	39
WT Hypoxia	8824	M	2021-01-22	20	20	21	23	24	25	26	28	29	29	29	29	29	29	29	29	29	29	29	29	29	29	29
WT Hypoxia	8825	M	2021-01-22	20	23	24	25	25	26	28	30	32	32	32	32	32	32	32	32	32	32	32	32	32	32	32
WT Hypoxia	8826	M	2021-01-22	21	23	25	25	26	28	29	31	33	33	33	33	33	33	33	33	33	33	33	33	33	33	33
Ercc1 ∆/- Normoxia	8115KO	F	2020-10-05	9	11	12	13	13	13	13	12	13	12	12	11	x died 1/26/2021
Ercc1 ∆/- Normoxia	8134KO	F	2020-10-12	14	15	15	15	15	15	15	15	15	14	13	x died 1/29/2021
Ercc1 ∆/- Normoxia	4943	F	2020-05-25	5	6	9	11	10	11	11	10	10	10	10	10	10	10	10	9	x died 10/11/2020
Ercc1 ∆/- Normoxia	4944	F	2020-05-25	5	7	10	11	11	11	11	9	x died 7/30/2020
Ercc1 ∆/- Normoxia	4951	F	2020-05-25	5	6	8	10	11	11	11	10	x died 7/30/2020
Ercc1 ∆/- Normoxia	6525	F	2020-08-19	10	12	12	12	13	15	15	15	x died 11/9
Ercc1 ∆/- Normoxia	6230	M	2020-06-19	7	8	8	9	11	14	11	11	11	11	11	11	11	10	x died 10/22
Ercc1 ∆/- Normoxia	6231	M	2020-06-19	6	7	9	9	11	10	x died 8/29/2020
Ercc1 ∆/- Normoxia	6232	M	2020-06-19	8	9	8	9	14	12	x died 8/30/2020
Ercc1 ∆/- Normoxia	8041KO	M	2020-10-07	13	14	16	17	17	16	16	16	16	15	15	x died 1/20/2021
Ercc1 ∆/- Normoxia	No tag KO	M	2020-10-24	11	13	11	11	x died 12/15
Ercc1 ∆/- Normoxia	8240KO	M	2020-10-24	8	10	11	12	13	15	15	15	15	15	15	x died 2/12/2021
Ercc1 ∆/- Normoxia	8492KO	M	2020-11-22	10	11	12	13	14	14	15	16	16	16	16	16	15	x died 3/26/2021
Ercc1 ∆/- Normoxia	8493KO	M	2020-11-22	11	12	13	14	15	16	17	17	17	17	17	17	17	17	17	17	16	x died 4/16/2021
Ercc1 ∆/- Normoxia	8495KO	M	2020-11-22	14	16	17	18	19	19	18	17	17	16	x died 2/26/2021
Ercc1 ∆/- Normoxia	8484KO	M	2020-11-27	11	13	14	15	15	16	15	16	16	15	15	15	15	15	15	15	x died 4/16/2021
Ercc1 ∆/- Normoxia	KO7	M	2021-01-26	8	9	10	11	11	11	11	x died 4/13/2021
Ercc1 ∆/- Normoxia	6442	M	2020-08-09	10	13	18	18	18	18	19	17	16	x died 11/13
Ercc1 ∆/- Hypoxia	4967	F	2020-05-22	5	8	10	12	14	13	13	13	13	13	13	13	13	12	13	11	11	11	x died 10/21
Ercc1 ∆/- Hypoxia	4962	F	2020-05-22	5	7	9	12	14	13	14	14	14	14	14	14	14	13	14	12	14	12	12	13	12	x died 11/13
Ercc1 ∆/- Hypoxia	4963	F	2020-05-22	7	11	12	12	12	12	13	14	14	14	14	14	14	13	13	12	12	12	12	12	12	12	11	10	x died 12/4
Ercc1 ∆/- Hypoxia	8206KO	F	2020-10-18	9	10	10	10	10	11	12	12	11	11	11	11	11	11	11	11	11	11	11	11	x died 4/1/2021
Ercc1 ∆/- Hypoxia	8343KO	F	2020-11-09	6	10	11	13	13	13	13	13	14	13	14	13	12	12	12	12	13	13	x died 4/12/2021
Ercc1 ∆/- Hypoxia	3KO	F	2020-11-09	8	12	12	13	13	14	14	14	14	14	14	14	14	14	14	14	14	x died 4/5/2021
Ercc1 ∆/- Hypoxia	6131	M	2020-06-20	6	8	10	12	13	14	14	13	13	13	13	14	14	14	14	14	13	13	13	12	x died 12/2
Ercc1 ∆/- Hypoxia	6132	M	2020-06-20	8	10	12	13	13	14	14	14	14	14	14	15	15	14	14	14	13	12	12	12	x died 12/3
Ercc1 ∆/- Hypoxia	6136	M	2020-06-20	9	9	13	12	13	14	14	15	15	15	15	13	13	14	14	14	12	12	x died 11/23
Ercc1 ∆/- Hypoxia	8040KO	M	2020-10-07	12	14	15	15	15	15	14	15	15	15	15	15	15	13	13	13	12	x died 3/3/2021
Ercc1 ∆/- Hypoxia	8042KO	M	2020-10-07	14	16	17	17	17	17	17	16	17	16	16	16	16	14	14	14	14	14	13	x died 3/17/2021
Ercc1 ∆/- Hypoxia	8130KO	M	2020-10-13	14	17	17	17	16	16	16	16	16	16	16	16	16	14	14	14	14	13	x died 3/12/2021
Ercc1 ∆/- Hypoxia	8204KO	M	2020-10-18	12	12	12	13	14	14	14	13	13	13	13	13	13	13	13	13	13	13	12	x died 3/26/2021
Ercc1 ∆/- Hypoxia	4KO	M	2020-11-10	8	8	10	12	14	15	15	14	14	14	14	12	12	12	13	13	13	13	13	13	13	13	x died 5/12/2021
Ercc1 ∆/- Hypoxia	5KO	M	2020-11-10	10	11	12	14	14	16	15	14	14	14	14	14	14	14	13	13	13	13	13	13	x died 4/29/2021

## Sheet: Rotarod
MouseID	Experimental Group	Sex	Date of Birth	Date of Test	Age (weeks)	Attempt1(s)	Attempt2(s)	Attempt3(s)	Average(s)
3076	Ercc1 ∆/- Hypoxia	F	2022-01-02	2022-04-25	16.1429	45	31	40	38.6667
5359	Ercc1 ∆/- Hypoxia	F	2022-02-15	2022-06-07	16	39	50	62	50.3333
5360	Ercc1 ∆/- Hypoxia	F	2022-02-15	2022-06-07	16	42	43	35	40
4967	Ercc1 ∆/- Hypoxia	F	2020-05-22	2020-09-16	16.7143	87	79	95	87
4962	Ercc1 ∆/- Hypoxia	F	2020-05-22	2020-09-16	16.7143	40	45	60	48.3333
4963	Ercc1 ∆/- Hypoxia	F	2020-05-22	2020-09-16	16.7143	81	90	93	88
3073	Ercc1 ∆/- Hypoxia	M	2022-01-02	2022-04-25	16.1429	50	53	55	52.6667
5356	Ercc1 ∆/- Hypoxia	M	2022-02-15	2022-06-07	16	44	61	66	57
5357	Ercc1 ∆/- Hypoxia	M	2022-02-15	2022-06-07	16	57	58	65	60
4943	Ercc1 ∆/- Normoxia	F	2020-05-25	2020-09-16	16.2857	13	16	9	12.6667
4944	Ercc1 ∆/- Normoxia	F	2020-05-25	2020-09-16	16.2857	5	3	7	5
NoTag	Ercc1 ∆/- Normoxia	F	2021-12-09	2022-03-31	16	12	14	16	14
5256	Ercc1 ∆/- Normoxia	F	2022-01-24	2022-05-16	16	2	5	3	3.33333
5270	Ercc1 ∆/- Normoxia	F	2022-01-30	2022-05-22	16	38	36	40	38
5835	Ercc1 ∆/- Normoxia	F	2022-04-30	2022-08-22	16.2857	15	20	29	21.3333
6230	Ercc1 ∆/- Normoxia	M	2020-06-19	2020-10-09	16	6	12	7	8.33333
3923	Ercc1 ∆/- Normoxia	M	2021-11-26	2022-03-17	15.8571	14	21	26	20.3333
4961	WT Hypoxia	F	2020-05-22	2020-09-16	16.7143	150	134	167	150.333
4966	WT Hypoxia	F	2020-05-22	2020-09-16	16.7143	154	159	167	160
4968	WT Hypoxia	F	2020-05-22	2020-09-16	16.7143	167	196	148	170.333
4946	WT Normoxia	F	2020-05-25	2020-09-16	16.2857	154	160	123	145.667
4947	WT Normoxia	F	2020-05-25	2020-09-16	16.2857	180	200	175	185
4948	WT Normoxia	F	2020-05-25	2020-09-16	16.2857	203	185	169	185.667

## Sheet: Hematocrit
Experimental Group	Animal ID	SEX	12 week old hematocrit (%)
WT Normoxia	6440	M	54.5
WT Normoxia	6443	M	49.6
WT Normoxia	6521	F	52.3
WT Normoxia	6522	F	49.6
WT Hypoxia	6437	F	57.3
WT Hypoxia	6438	F	61.9
WT Hypoxia	6523	F	56
WT Hypoxia	6524	F	59.1
Ercc1 ∆/- Normoxia	6441	M	52.3
Ercc1 ∆/- Normoxia	6442	M	52.2
Ercc1 ∆/- Normoxia	6528	F	51.3
Ercc1 ∆/- Normoxia	6533	M	53.2
Ercc1 ∆/- Hypoxia	6435	M	77.4
Ercc1 ∆/- Hypoxia	6436	M	76.8
Ercc1 ∆/- Hypoxia	6527	F	72.6
Ercc1 ∆/- Hypoxia	6529	F	70.9

## Sheet: Reticulocytes
Animal & Technical Replicate #	Slide Short Hand Label	Cells counted	% Retics	Average
WT H L47wl 6/14/21 A	X	1282	1.404	1.404
WT H 4LR 6/14/21 1/3	A	1298	1.31
WT H 4LR 6/14/21 2/3	B	1425	1.193	1.30067
WT H 4 LR 6/14/21 3/3	C	1358	1.399
WT 10 M 6/24/21 1/3	D	1198	1.002
WT 10 M 6/24/21 2/3	E	1194	1.173	1.15823
WT 10 M 6/24/21 3/3	F	1308	1.29969
WT 11 M 6/24/21 1/3	G	1455	1.3058
WT 11 M 6/24/21 2/3	H	1189	1.009	1.1315
WT 11 M 6/24/21 3/3	I	1204	1.0797
KO 5 F 6/24/21 1/3	J	1327	1.884
KO 5 F 6/24/21 2/3	K	1170	1.795	1.885
KO 5 F 6/24/21 3/3	L	1316	1.976
KO 6 F 6/24/21 1/3	M	1112	1.7086
KO 6 F 6/24/21 2/3	N	1131	1.857	1.75807
KO 6 F 6/24/21 3/3	O	1112	1.7086
KO 7 M 6/24/21 1/3	P	1206	2.5704
KO 7 M 6/24/21 2/3	Q	1199	1.501	2.1948
KO 7 M 6/24/21 3/3	R	1114	2.513

## Sheet: RNAseq
Animal ID	WT or Ercc1 ∆/-	Normoxia or Hypoxia	Sex	DOB	Date of Death	Age at Death	Labeling Shorthand
8603	WT	Normoxia	M	2020-12-28	2021-04-12	15	WT Normoxia 105
8238	WT	Normoxia	M	2020-10-24	2021-02-19	16.8571	WT Normoxia 101
8306	WT	Normoxia	F	2020-11-03	2021-03-03	17.1429	WT Normoxia 102
8345	WT	Normoxia	F	2020-11-09	2021-03-08	17	WT Normoxia 103
8346	WT	Normoxia	F	2020-11-09	2021-03-08	17	WT Normoxia 104
8230	WT	Hypoxia	M	2020-10-24	2021-02-19	16.8571	WT Hypoxia 101
8303	WT	Hypoxia	F	2020-11-01	2021-03-01	17.1429	WT Hypoxia 102
8304	WT	Hypoxia	F	2020-11-01	2021-03-01	17.1429	WT Hypoxia 103
8342	WT	Hypoxia	F	2020-11-09	2021-03-08	17	WT Hypoxia 104
8602	WT	Hypoxia	F	2020-12-28	2021-04-12	15	WT Hypoxia 105
8703	WT	Hypoxia	F	2020-12-07	2021-04-19	19	WT Hypoxia 106
8704	WT	Hypoxia	F	2020-12-07	2021-04-19	19	WT Hypoxia 107
8705	WT	Hypoxia	M	2020-12-28	2021-04-27	17.1429	WT Hypoxia 108
8706	WT	Hypoxia	M	2020-12-28	2021-04-27	17.1429	WT Hypoxia 109
8707	WT	Hypoxia	M	2020-12-28	2021-04-27	17.1429	WT Hypoxia 110
8600KO	Ercc1 ∆/-	Normoxia	F	2020-12-10	2021-03-25	15	KO Normoxia 104
8481KO	Ercc1 ∆/-	Normoxia	F	2020-11-27	2021-04-12	19.4286	KO Normoxia 105
8487KO	Ercc1 ∆/-	Normoxia	F	2020-11-27	2021-04-12	19.4286	KO Normoxia 106
8241KO	Ercc1 ∆/-	Normoxia	M	2020-10-24	2021-02-19	16.8571	KO Normoxia 101
8309KO	Ercc1 ∆/-	Normoxia	M	2020-11-03	2021-03-03	17.1429	KO Normoxia 102
8347KO	Ercc1 ∆/-	Normoxia	F	2020-11-09	2021-03-08	17	KO Normoxia 103
8232KO	Ercc1 ∆/-	Hypoxia	M	2020-10-24	2021-02-19	16.8571	KO Hypoxia 101
8305KO	Ercc1 ∆/-	Hypoxia	F	2020-11-01	2021-03-01	17.1429	KO Hypoxia 102
8344KO	Ercc1 ∆/-	Hypoxia	M	2020-11-10	2021-03-08	16.8571	KO Hypoxia 103
8601KO	Ercc1 ∆/-	Hypoxia	F	2020-12-28	2021-04-12	15	KO Hypoxia 104
8700KO	Ercc1 ∆/-	Hypoxia	M	2020-12-07	2021-04-19	19	KO Hypoxia 105
8701KO	Ercc1 ∆/-	Hypoxia	M	2020-12-07	2021-04-19	19	KO Hypoxia 106

## Sheet: gammah2xIHC
Experimental Group	MouseID	MouseIDShorthand	Group	Sex	Date of Birth	Date of Sacrifice	Age (weeks)	Heart_gammH2x	Liver_gammaH2x	Spleen_gammaH2x	Kidney_gammaH2x
WT Normoxia	8200	WT Normoxia	WT Normoxia	F	2020-10-15	2021-01-25	14.5714	0.333333	0.333333	12.6667	0.666667
WT Normoxia	8951	WT Normoxia Histology B	WT Normoxia	F	2021-02-19	2021-06-22	17.5714	0.333333	0	9	0.333333
WT Normoxia	2725	WT Normoxia Histology C	WT Normoxia	F	2021-04-25	2021-08-03	14.2857	0	0.333333	13	0.333333
WT Hypoxia	8203	WT Hypoxia	WT Hypoxia	F	2020-10-18	2021-01-26	14.2857	0.333333	0	12.6667	0.666667
WT Hypoxia	WT12	WT Hypoxia Histology B	WT Hypoxia	M	2021-02-16	2021-06-14	16.8571	0.333333	0.333333	11.3333	1
WT Hypoxia	WT13	WT Hypoxia Histology C	WT Hypoxia	M	2021-02-16	2021-06-14	16.8571	0.333333	0.666667	11	0.666667
Ercc1 ∆/- Normoxia	8199KO	KO Normoxia	KO Normoxia	F	2020-10-15	2021-01-25	14.5714	0.666667	3.33333	14	19.3333
Ercc1 ∆/- Normoxia	8950KO	KO Normoxia Histology B	KO Normoxia	F	2021-02-19	2021-06-22	17.5714	0.666667	6.33333	20.6667	16
Ercc1 ∆/- Normoxia	2504	KO Normoxia Histology C	KO Normoxia	M	2021-05-07	2021-09-02	16.8571	1	4.66667	20	28.6667
Ercc1 ∆/- Normoxia	4003	N/A	KO Normoxia	M	2022-02-26	2022-06-13	15.2857	0.333333	2	10	6.33333
Ercc1 ∆/- Normoxia	4004	N/A	KO Normoxia	M	2022-02-26	2022-06-13	15.2857	0.333333	8.33333	22.3333	7.33333
Ercc1 ∆/- Normoxia	5523	N/A	KO Normoxia	F	2022-03-07	2022-06-21	15.1429	0.666667	1	16	2.66667
Ercc1 ∆/- Hypoxia	8205KO	KO Hypoxia	KO Hypoxia	F	2020-10-18	2021-01-26	14.2857	0.666667	6	14	18.6667
Ercc1 ∆/- Hypoxia	KO8	KO Hypoxia Histology B	KO Hypoxia	M	2021-02-16	2021-06-07	15.8571	1.33333	4.33333	20.6667	12.3333
Ercc1 ∆/- Hypoxia	KO9	KO Hypoxia Histology C	KO Hypoxia	M	2021-02-16	2021-06-07	15.8571	0.666667	5.33333	19.3333	16
Ercc1 ∆/- Hypoxia	5154	N/A	KO Hypoxia	M	2022-01-05	2022-04-19	14.8571	0.666667	5.33333	18.6667	6.66667
Ercc1 ∆/- Hypoxia	5155	N/A	KO Hypoxia	F	2022-01-05	2022-04-19	14.8571	0.333333	0.666667	16.3333	8.33333
Ercc1 ∆/- Hypoxia	5156	N/A	KO Hypoxia	F	2022-01-05	2022-04-19	14.8571	0	1.66667	13.6667	4.33333

## Sheet: qPCR
								LiverCDKN1a/p21			LiverCDKN2a/p16			KidneyCDKN1a/p21			KidneyCDKN2a/p16
Animal ID	WT or Ercc1 ∆/-	Normoxia or Hypoxia	Sex	DOB	Date of Death	Age at Death	Label Shorthand	Technical Replicate 1	Technical Replicate 2	Average	Technical Replicate 1	Technical Replicate 2	Average	Technical Replicate 1	Technical Replicate 2	Average	Technical Replicate 1	Technical Replicate 2	Average
6440	WT	Normoxia	M	2020-08-09	2020-11-20	14.7143	WTNormoxia#1	0.397363	0.589215	0.493289	1.15326	0.837147	0.995204	0.840318	0.639887	0.740103	1.41839	0.889795	1.15409
6443	WT	Normoxia	M	2020-08-09	2020-11-20	14.7143	WTNormoxia#2	0.639576	0.53838	0.588978	0.706434	0.962503	0.834469	0.641155	0.613335	0.627245	0.598169	0.852829	0.725499
6444	WT	Normoxia	M	2020-08-09	2020-11-20	14.7143	WTNormoxia#3	3.93478	3.15237	3.54358	1.22744	1.24107	1.23426	1.85607	2.548	2.20203	1.17864	1.3178	1.24822
8306	WT	Normoxia	F	2020-11-03	2021-03-03	17.1429	WTNormoxia102	1.38389	1.43058	1.40724	0.637653	1.01836	0.828004	1.6537	1.6608	1.65725	0.550533	0.543943	0.547238
8346	WT	Normoxia	F	2020-11-09	2021-03-08	17	WTNormoxia104	0.722602	0.699015	0.710808	1.56825	0.981975	1.27511	0.604705	0.602119	0.603412	1.81642	1.83843	1.82743
6437	WT	Hypoxia	F	2020-08-09	2020-11-20	14.7143	WTHypoxia#1	1.08997	0.656011	0.872992	0.965095	0.824974	0.895035	0.731246	1.79108	1.26116	1.11809	2.13951	1.6288
6438	WT	Hypoxia	F	2020-08-09	2020-11-20	14.7143	WTHypoxia#2	8.63056	3.01072	5.82064	1.41263	1.3211	1.36686	0.772118	1.00987	0.890996	2.19279	1.59872	1.89575
6439	WT	Hypoxia	F	2020-08-09	2020-11-20	14.7143	WTHypoxia#3	4.66441	3.73006	4.19724	1.74119	1.35186	1.54653	0.858787	1.09974	0.979261	0.793066	0.871997	0.832531
8706	WT	Hypoxia	M	2020-12-28	2021-04-27	17.1429	WTHypoxia109	2.1449	1.77253	1.95871	1.0327	0.805863	0.919279	0.553406	0.902221	0.727814	0.484246	0.689256	0.586751
8707	WT	Hypoxia	M	2020-12-28	2021-04-27	17.1429	WTHypoxia110	0.448221	0.878851	0.663536	0.87482	0.982166	0.928493	0.388642	0.50056	0.444601	0.679748	0.467558	0.573653
8600KO	Ercc1 ∆/-	Normoxia	F	2020-12-10	2021-03-25	15	KONormoxia104	22.1678	59.1342	40.651	2.03567	2.42768	2.23167	29.1206	31.3124	30.2165	4.52841	5.72686	5.12763
8481KO	Ercc1 ∆/-	Normoxia	F	2020-11-27	2021-04-12	19.4286	KONormoxia105	10.4153	25.4766	17.946	7.71938	9.00209	8.36073	14.3647	15.9645	15.1646	17.2956	11.794	14.5448
6441	Ercc1 ∆/-	Normoxia	M	2020-08-09	2020-11-13	13.7143	KONormoxia#1	4.81687	3.70919	4.26303	2.96085	3.76077	3.36081	9.14448	11.0686	10.1065	11.5909	10.1942	10.8925
6528	Ercc1 ∆/-	Normoxia	F	2020-08-19	2020-12-02	15	KONormoxia#2	41.4883	18.3148	29.9016	6.25723	6.56692	6.41208	10.5133	7.68911	9.10121	17.156	9.29762	13.2268
6533	Ercc1 ∆/-	Normoxia	M	2020-08-15	2020-12-01	15.4286	KONormoxia#3	39.7533	15.535	27.6442	5.34001	4.0111	4.67556	8.49397	15.3811	11.9375	15.3504	13.0772	14.2138
6435	Ercc1 ∆/-	Hypoxia	M	2020-08-09	2020-11-20	14.7143	KOHypoxia#1	45.549	26.3237	35.9364	4.42067	4.7086	4.56464	10.9099	8.98493	9.94743	11.8135	15.0454	13.4294
6436	Ercc1 ∆/-	Hypoxia	M	2020-08-09	2020-11-20	14.7143	KOHypoxia#2_L11	5.40604	5.29001	5.34802	11.1343	10.8559	10.9951	11.8896	11.3793	11.6344	15.5309	16.685	16.1079
6527	Ercc1 ∆/-	Hypoxia	F	2020-08-19	2020-12-02	15	KOHypoxia#3	18.8241	8.36621	13.5951	4.00997	4.17258	4.09127	13.3178	12.4643	12.891	11.1455	7.93465	9.5401
6529	Ercc1 ∆/-	Hypoxia	F	2020-08-19	2020-12-02	15	KOHypoxia#4	8.72164	22.2877	15.5047	4.3648	3.1133	3.73905	10.428	7.74366	9.08582	7.82612	3.35567	5.5909
8601KO	Ercc1 ∆/-	Hypoxia	F	2020-12-28	2021-04-12	15	KOHypoxia104	6.26769	14.8541	10.5609	2.20996	3.26025	2.73511	6.17354	7.34697	6.76026	13.9754	13.784	13.8797
8701KO	Ercc1 ∆/-	Hypoxia	M	2020-12-07	2021-04-19	19	KOHypoxia106	8.74128	9.21147	8.97637	6.13239	5.14309	5.63774	9.81564	9.61686	9.71625	13.2559	10.5486	11.9023

## Sheet: mtDNA
Animal ID	WT or KO	Normoxia or Hypoxia	Sex	DOB	Date of Death	Age at Death	Labeling Shorthand
8306	WT	Normoxia	F	2020-11-03	2021-03-03	17.1429	WT Normoxia 102
8346	WT	Normoxia	F	2020-11-09	2021-03-08	17	WT Normoxia 104
6440	WT	Normoxia	M	2020-08-09	2020-11-20	14.7143	WT Normoxia 1
6443	WT	Normoxia	M	2020-08-09	2020-11-20	14.7143	WT Normoxia 2
6444	WT	Normoxia	M	2020-08-09	2020-11-20	14.7143	WT Normoxia 3
8706	WT	Hypoxia	M	2020-12-28	2021-04-27	17.1429	WT Hypoxia 109
8707	WT	Hypoxia	M	2020-12-28	2021-04-27	17.1429	WT Hypoxia 110
6437	WT	Hypoxia	F	2020-08-09	2020-11-20	14.7143	WT Hypoxia 1
6438	WT	Hypoxia	F	2020-08-09	2020-11-20	14.7143	WT Hypoxia 2
6439	WT	Hypoxia	F	2020-08-09	2020-11-20	14.7143	WT Hypoxia 3
8600KO	Ercc1 ∆/-	Normoxia	F	2020-12-10	2021-03-25	15	KO Normoxia 104
8481KO	Ercc1 ∆/-	Normoxia	F	2020-11-27	2021-04-12	19.4286	KO Normoxia 105
6441	Ercc1 ∆/-	Normoxia	M	2020-08-09	2020-11-13	13.7143	KO Normoxia 1
6528	Ercc1 ∆/-	Normoxia	F	2020-08-19	2020-12-02	15	KO Normoxia 2
6533	Ercc1 ∆/-	Normoxia	M	2020-08-15	2020-12-01	15.4286	KO Normoxia 3
8601KO	Ercc1 ∆/-	Hypoxia	F	2020-12-28	2021-04-12	15	KO Hypoxia 104
8701KO	Ercc1 ∆/-	Hypoxia	M	2020-12-07	2021-04-19	19	KO Hypoxia 106
6435	Ercc1 ∆/-	Hypoxia	M	2020-08-09	2020-11-20	14.7143	KO Hypoxia 1
6527	Ercc1 ∆/-	Hypoxia	F	2020-08-19	2020-12-02	15	KO Hypoxia 3
6529	Ercc1 ∆/-	Hypoxia	F	2020-08-19	2020-12-02	15	KO Hypoxia 4

[truncated: 1 more sheets: westerns]
