# Supplementary material for: Hypoxia extends lifespan and neurological function in a mouse model of aging
Source: PLoS Biol. 2023 May 23;21(5):e3002117. doi: 10.1371/journal.pbio.3002117 (PMC10204955; doi:10.1371/journal.pbio.3002117)
Supplement: S1 Table — (XLSX) [file pbio.3002117.s004.xlsx]

## Sheet: ExtendedTable1
Extended Table 1. List of 223 genes increased in Ercc1 ∆/- vs. WT in normoxia (21%)
with log2-Fold Change > 1.25 and adjusted p-valued < 0.01
Ranked in descending order of significance
Gene	Log2FC	P-value	P-adjusted
Itgax	3.25242	3.63e-19	7.12e-16
Icam1	1.70451	1.87e-17	2.44e-14
Fcgr2b	2.10566	4.01e-17	3.92e-14
C1qc	2.43574	9.69e-17	7.59e-14
Slc15a3	2.82682	2.51e-16	1.64e-13
Cd84	2.61866	3.72e-16	2.08e-13
Trem2	2.45923	8.18e-16	4.01e-13
H2-Q4	1.85461	1.05e-15	4.57e-13
C3ar1	2.68303	1.42e-15	5.57e-13
Tyrobp	2.29914	4.67e-15	1.66e-12
Lag3	1.97738	1.31e-14	4.27e-12
Ly9	3.11807	1.68e-14	4.76e-12
Lyz2	1.5329	1.74e-14	4.76e-12
H2-K1	1.53239	1.82e-14	4.76e-12
Clec7a	3.28603	2.31e-14	5.66e-12
Lgals3bp	2.3658	3.37e-14	7.78e-12
C1qa	2.46709	3.62e-14	7.89e-12
Cd68	1.90692	5.87e-14	1.21e-11
Cst7	6.18825	1.71e-13	3.2e-11
Mpeg1	2.52078	2.3e-13	4.1e-11
Cd22	3.77931	5.16e-13	8.8e-11
Lilrb4a	2.74955	1.22e-12	1.92e-10
C1qb	2.33674	1.39e-12	2.1e-10
Aspg	1.7064	1.94e-12	2.82e-10
Tap1	1.62916	8.7e-12	1.22e-09
Cd300c2	1.95182	1.23e-11	1.66e-09
Cd52	2.83892	1.34e-11	1.75e-09
Cd33	2.30312	1.58e-11	1.99e-09
Fcgr3	2.07766	1.66e-11	2.04e-09
Cd14	1.99621	1.94e-11	2.31e-09
Cxcl10	4.84956	2e-11	2.31e-09
Slamf9	3.42853	3.33e-11	3.63e-09
Slc11a1	2.19151	4.25e-11	4.51e-09
AU020206	2.14934	5.65e-11	5.83e-09
S1pr3	1.66056	5.93e-11	5.96e-09
Oasl2	2.5274	7.39e-11	7.24e-09
Apobec1	1.87397	1.1e-10	1.05e-08
Ddx60	2.59985	1.15e-10	1.07e-08
Itgb2	2.31594	1.43e-10	1.31e-08
H2-Q6	2.72928	2.55e-10	2.18e-08
Fcer1g	1.90484	2.55e-10	2.18e-08
Irgm1	1.45894	2.48e-10	2.18e-08
Ifit3	1.7344	4.52e-10	3.61e-08
Cybb	1.91161	5e-10	3.92e-08
Pros1	1.25039	5.18e-10	3.98e-08
Hpgds	1.69551	8.13e-10	5.79e-08
Arhgap25	1.64514	8.03e-10	5.79e-08
Ccl6	1.92983	1.12e-09	7.83e-08
Oas1b	1.7769	1.19e-09	8.17e-08
Cd180	2.72262	1.55e-09	1.05e-07
Mx1	3.3816	1.7e-09	1.1e-07
Ctss	2.19303	1.77e-09	1.12e-07
Havcr2	2.44253	3.61e-09	2.21e-07
Irf7	2.01114	5.73e-09	3.4e-07
Myo1f	2.09484	7.48e-09	4.38e-07
Ccl3	3.68089	7.9e-09	4.55e-07
Endou	1.54844	8.45e-09	4.8e-07
Adgre1	1.96711	9.21e-09	5.16e-07
Fyb	2.19438	9.6e-09	5.23e-07
Apoc1	2.11676	1.15e-08	6.09e-07
Trim30a	1.77584	1.52e-08	7.97e-07
Fgr	3.67775	1.67e-08	8.53e-07
Psmb8	1.76501	1.68e-08	8.53e-07
Ptpn6	1.65368	1.7e-08	8.53e-07
Gm45104	4.57951	1.87e-08	9.28e-07
Nckap1l	1.90517	2.96e-08	1.41e-06
Ifit1	2.02271	4.29e-08	2.03e-06
Cd48	2.48552	5.12e-08	2.36e-06
Ncf1	1.74885	5.44e-08	2.48e-06
Csf3r	2.02175	7.64e-08	3.36e-06
Nlrc5	2.26138	1.29e-07	5.43e-06
Lgals3	2.53398	1.38e-07	5.74e-06
Csf2rb2	2.19654	1.66e-07	6.79e-06
Pld4	1.94277	1.65e-07	6.79e-06
Cd37	1.88102	1.76e-07	7.12e-06
Iigp1	1.95663	1.83e-07	7.34e-06
Igtp	1.48355	2.14e-07	8.39e-06
Socs3	1.70057	2.16e-07	8.4e-06
Laptm5	1.79938	2.19e-07	8.43e-06
P2ry6	1.71181	2.51e-07	9.3e-06
Gbp6	1.56961	2.51e-07	9.3e-06
Etnppl	1.52821	2.49e-07	9.3e-06
Usp18	1.9535	2.88e-07	1.04e-05
Tnfaip8l2	1.47183	2.97e-07	1.05e-05
Gm43279	2.18412	3.1e-07	1.08e-05
Ctse	3.27383	3.36e-07	1.14e-05
Cd86	2.17469	3.55e-07	1.19e-05
Ifi44	2.354	3.76e-07	1.24e-05
Cyth4	1.43164	3.98e-07	1.29e-05
H2-Q7	2.32561	4.15e-07	1.33e-05
Rac2	1.73784	4.63e-07	1.48e-05
Bst2	1.39385	5.29e-07	1.67e-05
Lcn2	3.42168	6.28e-07	1.95e-05
Lgals9	1.41542	6.43e-07	1.98e-05
Irf8	1.60547	6.57e-07	1.99e-05
Naip2	2.2837	6.95e-07	2.06e-05
Dok1	1.39826	8.22e-07	2.4e-05
Vav1	1.82857	8.47e-07	2.46e-05
Slfn8	2.34173	8.78e-07	2.53e-05
Ifi27l2a	2.52105	9.38e-07	2.68e-05
Spi1	1.72821	1.11e-06	3.11e-05
Pdcd1	4.06604	1.15e-06	3.19e-05
Ly86	1.87551	1.16e-06	3.2e-05
Hcar2	4.23936	1.25e-06	3.42e-05
Rsad2	1.57265	1.48e-06	3.97e-05
Bcl3	2.0133	1.63e-06	4.33e-05
Inpp5d	1.55408	1.69e-06	4.41e-05
Unc93b1	1.29734	1.86e-06	4.84e-05
Irf5	1.71295	2.04e-06	5.2e-05
Epsti1	2.10017	2.09e-06	5.29e-05
Bcl2a1a	4.02071	2.18e-06	5.47e-05
Pik3ap1	1.50325	2.45e-06	6.11e-05
Igsf6	1.67262	2.52e-06	6.25e-05
C4b	3.37199	2.57e-06	6.34e-05
Rtp4	1.71489	2.79e-06	6.82e-05
Fcrls	1.61877	2.8e-06	6.82e-05
Slfn2	1.49466	3.71e-06	8.95e-05
Cd109	2.9017	3.78e-06	9.04e-05
Acr	1.78248	4.27e-06	9.91e-05
Mx2	1.64667	5.01e-06	0.000112931
Ifi204	1.96404	5.43e-06	0.000121647
Psmb9	1.40139	6.35e-06	0.000141398
Fam181a	1.72831	6.65e-06	0.000146291
Arhgap45	1.42556	6.68e-06	0.000146291
Tlr2	1.9605	7.15e-06	0.000154504
Ifi207	1.95138	7.54e-06	0.000160591
Oas1a	2.0014	7.66e-06	0.000161265
Hk3	1.75949	7.69e-06	0.000161265
Gm10654	1.60356	7.63e-06	0.000161265
Dock2	1.95148	7.74e-06	0.000161379
Cd53	1.44796	7.99e-06	0.000165584
Phf11b	2.24183	8.98e-06	0.000184293
Klhl6	1.53762	9.63e-06	0.000195645
Zbp1	2.81232	1.1e-05	0.000221686
Hexb	1.4073	1.13e-05	0.00022691
Gbp3	1.38373	1.13e-05	0.00022691
Gipr	1.9918	1.22e-05	0.000242115
Thbs3	1.34961	1.25e-05	0.000247234
Cybrd1	1.63187	1.26e-05	0.000248454
Oas1g	2.55855	1.28e-05	0.000249255
Serpina3n	2.53552	1.3e-05	0.000252032
Ccl5	2.67362	1.32e-05	0.000254577
Ch25h	1.65146	1.4e-05	0.000268326
Lpxn	1.52306	1.43e-05	0.000272804
C920006O11Rik	1.36806	1.56e-05	0.000292932
Gimap3	2.59911	1.79e-05	0.000333355
Ifit3b	1.43319	1.84e-05	0.000338788
Agt	1.50411	1.91e-05	0.000347894
Timp1	1.35012	2e-05	0.000362046
Aif1	1.80203	2.14e-05	0.000380436
Was	1.89479	2.37e-05	0.000419422
Fgf2	1.25276	2.42e-05	0.000426352
Rcor2	1.38894	2.44e-05	0.00042717
Il21r	1.888	2.73e-05	0.000474165
Tifab	1.68875	2.8e-05	0.000483367
Parvg	1.5197	2.86e-05	0.000491723
Tlr7	2.04121	3.02e-05	0.000517144
Gm4951	2.717	3.09e-05	0.000524885
Siglecf	2.14424	3.22e-05	0.000542046
Isg15	1.73836	3.41e-05	0.000570326
Rasal3	1.78381	3.44e-05	0.000574025
Cx3cr1	1.56885	3.46e-05	0.000574025
Gm47059	3.30085	3.61e-05	0.000593994
Ncf4	1.56152	4.09e-05	0.000651131
P2ry13	1.36927	4.32e-05	0.000680429
Fcgr1	1.2744	4.32e-05	0.000680429
Tlr9	2.82577	4.47e-05	0.000700847
Tgm1	2.08255	4.49e-05	0.000701752
Ccl4	3.94432	4.58e-05	0.000708873
Cox6a2	1.84243	4.72e-05	0.000722372
Blnk	1.75923	4.71e-05	0.000722372
Gna15	1.69423	5.04e-05	0.000765131
Gm42462	2.21209	5.16e-05	0.000781476
Tent5c	1.38374	5.32e-05	0.000798896
Gm2629	1.5895	5.41e-05	0.000809907
Fcgr4	2.47578	5.55e-05	0.000827216
Ggta1	1.53835	5.72e-05	0.000849587
H2-Q5	2.29629	5.88e-05	0.000866089
Slc17a9	2.01782	6.08e-05	0.000889204
Gpr179	1.71035	6.9e-05	0.000990274
Itgam	1.53019	7.17e-05	0.00102578
Sap30bpos	1.87529	8.05e-05	0.00112336
Tlr13	1.7575	8.01e-05	0.00112336
Cyp3a13	1.48079	8.03e-05	0.00112336
Bcl2a1b	2.68274	8.12e-05	0.00112413
Ms4a6d	1.41608	8.2e-05	0.00113165
Xaf1	1.42949	8.45e-05	0.00115786
Gpr65	2.1152	8.53e-05	0.00116428
Gm38642	2.93204	8.93e-05	0.00121314
Igfbpl1	2.55137	8.98e-05	0.00121314
Csf1r	1.34916	9.07e-05	0.00122186
1700093K21Rik	2.9177	0.000135506	0.00169077
Aim2	1.35023	0.00013905	0.00171364
Lilr4b	1.81976	0.000141632	0.00173454
Fgd2	1.35433	0.00016183	0.00196351
Sh2d6	1.61216	0.000164021	0.00198394
Psg22	6.49807	0.000165197	0.00198725
Cyp21a2-ps	3.78655	0.000177027	0.00208339
Gm13391	3.25892	0.000183608	0.00214794
Ccdc88b	1.3827	0.000206566	0.00235041
Ccl12	2.21849	0.000277026	0.00299987
Ifit2	1.316	0.00027658	0.00299987
Trh	6.01106	0.000292933	0.00314278
Kcns1	1.34267	0.000316082	0.00332098
Slc43a3	1.42751	0.000318491	0.00332844
Tmem176a	1.26718	0.000329836	0.00341304
AB124611	1.79293	0.000380575	0.00385394
Ms4a6c	1.70297	0.000387024	0.0038891
Tescl	3.14624	0.00043824	0.00430441
Tnfrsf1b	1.34633	0.000442337	0.00433379
Ifi202b	2.24888	0.000454831	0.00442303
Clcf1	1.30371	0.0005206	0.00495202
Ikzf1	1.48593	0.000529339	0.00501082
Gm46658	1.81877	0.000565119	0.00529832
Galr1	1.97913	0.000620488	0.00573512
Gpr84	2.1556	0.000640449	0.00587803
Muc1	1.54274	0.000655724	0.00599017
Gfap	2.28261	0.000823523	0.0071814
Aldh1b1	1.63332	0.00083343	0.00724216
Bcl2a1d	1.78087	0.000843224	0.00727884
Bid	1.28139	0.000933366	0.00791745
Gm30571	1.64554	0.00110598	0.00918292
Lhx3	2.12429	0.00120024	0.00971852
