# Supplementary material for: Hypoxia extends lifespan and neurological function in a mouse model of aging
Source: PLoS Biol. 2023 May 23;21(5):e3002117. doi: 10.1371/journal.pbio.3002117 (PMC10204955; doi:10.1371/journal.pbio.3002117)
Supplement: S2 Table — (XLSX) [file pbio.3002117.s005.xlsx]

## Sheet: ExtendedTable2
Extended Table 2. List of 80 genes decreased in Ercc1 ∆/- vs. WT under normoxia (21%)
with absolute value of the log2-Fold Change > 1.25 and adjusted p-value < 0.01
Ranked in descending order of significance
Gene	Log2FC	P-value	P-adjusted
Sdf2l1	-1.59873	1.63e-13	3.19e-11
Tm6sf2	-1.99249	3.24e-10	2.7e-08
Zmym1	-1.5742	1.71e-09	1.1e-07
Gm29443	-1.67242	7.52e-08	3.35e-06
Mir670hg	-1.92367	2.01e-07	7.94e-06
Armh4	-1.39454	6.59e-07	1.99e-05
Cd70	-2.92616	6.75e-07	2.02e-05
Fam222a	-1.45826	7.83e-07	2.31e-05
Ttll5	-1.25242	1.01e-06	2.85e-05
Cpsf4l	-1.6781	1.26e-06	3.43e-05
Fbxl22	-2.87025	1.52e-06	4.06e-05
Syndig1	-1.38306	1.92e-06	4.95e-05
Dnase1l2	-1.99037	3.72e-06	8.95e-05
Zfp933	-1.31877	4.01e-06	9.47e-05
Kcnma1	-1.32702	4.45e-06	0.00010193
Gm38329	-1.6449	4.84e-06	0.000110056
Gm29797	-2.26357	6.47e-06	0.000143227
Npas4	-1.46209	6.84e-06	0.000148949
Tnc	-1.76868	1.46e-05	0.000276544
Xk	-1.27153	1.97e-05	0.000356951
Opn3	-1.78862	3.18e-05	0.00053638
Kcnc3	-1.28014	3.52e-05	0.000581546
Zdhhc14	-1.31464	3.77e-05	0.000615722
Gm37083	-2.69876	3.94e-05	0.000637547
Icmt	-1.81078	3.96e-05	0.000639345
Shank2	-1.66389	4.03e-05	0.000647246
Gm7162	-2.88718	4.05e-05	0.000647246
Egr4	-2.09045	5.82e-05	0.000860585
A930040O22Rik	-1.83345	6.48e-05	0.000936758
Kcng4	-1.43545	8.27e-05	0.00113755
Gm15083	-2.18699	0.000110616	0.00144021
Gm12941	-1.67339	0.000111434	0.00144129
Gm42741	-1.49644	0.000116001	0.00148565
Plxdc1	-1.3258	0.000136331	0.00169077
mt-Tm	-1.88714	0.00013626	0.00169077
Mir541	-1.94228	0.000136804	0.00169127
Prmt8	-1.35587	0.000180503	0.00211794
Gm16574	-2.42709	0.000196991	0.00229082
Rem2	-1.35307	0.000200202	0.00231521
Cfp	-1.46005	0.000200269	0.00231521
Casq2	-1.68911	0.000201805	0.00232609
Skor2	-1.58681	0.000203452	0.0023382
Grid2	-1.97839	0.000206913	0.00235041
Fam117a	-1.40694	0.000212896	0.00239945
Pde5a	-1.90178	0.000228786	0.00256175
Slc47a1	-1.38968	0.000234291	0.00261591
Trpc3	-1.63425	0.000252282	0.00280083
Gm42738	-1.8862	0.000267801	0.00294806
Itpr1	-2.37369	0.000283218	0.00305766
Nab2	-1.51691	0.000290436	0.00312697
Shisa6	-1.73461	0.000293508	0.00314278
Itpka	-2.42532	0.000301923	0.00320661
Gm47116	-3.49751	0.000309426	0.0032774
Nek2	-1.9508	0.000330941	0.00341304
Tuba8	-1.65855	0.000382081	0.00385922
Gcnt1	-1.29719	0.000408555	0.00407942
Gm12783	-1.5777	0.000409087	0.00407942
Trabd2b	-2.05669	0.000451905	0.00440551
Inpp5a	-1.65175	0.000462646	0.00447681
Olfm3	-1.7036	0.000478564	0.00460904
Mir369	-2.20893	0.000479838	0.00460904
Plekhd1os	-2.18721	0.000496725	0.00474796
Doc2b	-1.55328	0.000510276	0.00486563
Gm6277	-1.44689	0.000525103	0.00498276
Cep76	-2.01231	0.000559726	0.00527299
Fcor	-1.28022	0.000632904	0.00582242
Kitl	-1.42491	0.000684504	0.00616683
Gm8034	-1.51796	0.000711181	0.00634879
Mir7026	-1.2914	0.000808969	0.00709251
Gm27353	-1.35671	0.000824605	0.0071814
Gm34220	-1.4002	0.000835396	0.00724318
0610040J01Rik	-1.37931	0.000842865	0.00727884
Dlx4os	-2.49957	0.000858922	0.00739806
Gm30313	-2.48817	0.000893639	0.00762881
Gm14033	-2.33103	0.00098308	0.00828536
Ptprr	-1.57514	0.00102533	0.00862288
Stk17b	-1.95023	0.00108509	0.00904782
Sycp1	-1.98356	0.00114281	0.00936963
Nr4a3	-1.93769	0.00115303	0.0094337
Slc9a3	-1.58737	0.00122002	0.00983794
