# Supplementary material for: Hypoxia extends lifespan and neurological function in a mouse model of aging
Source: PLoS Biol. 2023 May 23;21(5):e3002117. doi: 10.1371/journal.pbio.3002117 (PMC10204955; doi:10.1371/journal.pbio.3002117)
Supplement: S3 Table — Note, there were no GO terms associated with the 80 genes listed in S2 Table with adjusted p-value <0.01. (XLSX) [file pbio.3002117.s006.xlsx]

## Sheet: ExtendedTable3
Extended Table 3. Top 50 GO Terms associated with the 223 genes listed in Extended Table 1
GO Term	P-value	Adjusted P-value
cytokine-mediated signaling pathway (GO:0019221)	1.1157e-16	1.47607e-13
cellular response to type I interferon (GO:0071357)	2.85288e-13	1.25812e-10
type I interferon signaling pathway (GO:0060337)	2.85288e-13	1.25812e-10
cellular response to cytokine stimulus (GO:0071345)	9.87238e-12	3.26529e-09
neutrophil degranulation (GO:0043312)	2.94294e-11	7.78702e-09
neutrophil activation involved in immune response (GO:0002283)	3.53499e-11	7.79465e-09
neutrophil mediated immunity (GO:0002446)	4.23815e-11	8.01011e-09
positive regulation of cytokine production (GO:0001819)	2.7334e-08	4.52036e-06
toll-like receptor signaling pathway (GO:0002224)	4.10259e-08	6.03081e-06
response to interferon-gamma (GO:0034341)	6.31238e-08	8.35128e-06
positive regulation of intracellular signal transduction (GO:1902533)	1.04902e-07	1.26169e-05
inflammatory response (GO:0006954)	1.63113e-07	1.79832e-05
cellular response to interferon-gamma (GO:0071346)	7.06591e-07	6.9153e-05
positive regulation of response to external stimulus (GO:0032103)	7.31778e-07	6.9153e-05
positive regulation of lymphocyte migration (GO:2000403)	9.14082e-07	8.04965e-05
pattern recognition receptor signaling pathway (GO:0002221)	9.73502e-07	8.04965e-05
response to molecule of bacterial origin (GO:0002237)	1.50963e-06	0.000117485
neutrophil chemotaxis (GO:0030593)	1.94398e-06	0.000142882
granulocyte chemotaxis (GO:0071621)	2.84311e-06	0.00019797
response to cytokine (GO:0034097)	3.46059e-06	0.000221342
neutrophil migration (GO:1990266)	3.61705e-06	0.000221342
positive regulation of innate immune response (GO:0045089)	3.68067e-06	0.000221342
negative regulation of cytokine production (GO:0001818)	3.96856e-06	0.000228278
positive regulation of phagocytosis (GO:0050766)	4.30963e-06	0.000237568
regulation of phagocytosis (GO:0050764)	5.82993e-06	0.00030852
positive regulation of interferon-beta production (GO:0032728)	8.95353e-06	0.000438723
regulation of NF-kappaB import into nucleus (GO:0042345)	8.95353e-06	0.000438723
toll-like receptor 9 signaling pathway (GO:0034162)	9.94052e-06	0.000469689
positive regulation of tumor necrosis factor production (GO:0032760)	1.31674e-05	0.000600708
positive regulation of lymphocyte proliferation (GO:0050671)	1.41517e-05	0.000624091
regulation of inflammatory response (GO:0050727)	1.77332e-05	0.000716369
positive regulation of defense response (GO:0031349)	1.86159e-05	0.000716369
positive regulation of NF-kappaB import into nucleus (GO:0042346)	1.86474e-05	0.000716369
toll-like receptor 4 signaling pathway (GO:0034142)	1.86474e-05	0.000716369
negative regulation of viral genome replication (GO:0045071)	1.89516e-05	0.000716369
antigen processing and presentation of exogenous peptide antigen via MHC class I (GO:0042590)	2.63187e-05	0.000929007
positive regulation of phosphatidylinositol 3-kinase signaling (GO:0014068)	2.6628e-05	0.000929007
negative regulation of leukocyte degranulation (GO:0043301)	2.66835e-05	0.000929007
negative regulation of T cell activation (GO:0050868)	3.52222e-05	0.00116497
positive regulation of chemokine production (GO:0032722)	3.52222e-05	0.00116497
regulation of chemokine production (GO:0032642)	4.07184e-05	0.00131391
regulation of natural killer cell chemotaxis (GO:2000501)	4.63116e-05	0.00139251
regulation of interleukin-18 production (GO:0032661)	4.63116e-05	0.00139251
response to type I interferon (GO:0034340)	4.63116e-05	0.00139251
positive regulation of mononuclear cell migration (GO:0071677)	5.11269e-05	0.00147046
positive regulation of interferon-alpha production (GO:0032727)	5.11269e-05	0.00147046
positive regulation of leukocyte chemotaxis (GO:0002690)	5.98003e-05	0.00161461
negative regulation of viral life cycle (GO:1903901)	5.98003e-05	0.00161461
regulation of tumor necrosis factor production (GO:0032680)	5.98003e-05	0.00161461
regulation of T cell proliferation (GO:0042129)	6.55971e-05	0.0017357
